# Supplementary material for: Theoretical Investigation into Polymorphic Transformation between β-HMX and δ-HMX by Finite Temperature String
Source: Molecules. 2024 Oct 11;29(20):4819. doi: 10.3390/molecules29204819 (PMC11510520; doi:10.3390/molecules29204819)
Supplement: Supplementary file 1 [file molecules-29-04819-s001.zip]

Archive with 1 entries (1 files):
- molecules-3218023-supplementary.pdf
